# Supplementary material for: Development of a diagnostic model for MASLD and identification of daidzein as the potential drug using bioinformatics analysis and experiments
Source: Front Immunol. 2025 Oct 22;16:1698740. doi: 10.3389/fimmu.2025.1698740 (PMC12586024; doi:10.3389/fimmu.2025.1698740)
Supplement: Supplementary file 2 [file Table1.xls]

## Sheet: Supplementary File1
Node1	Node2	Type
astemizole	NR4A2	Drug
suloctidil	NR4A2	Drug
Phorbol 12-myristate 13-acetate	NR4A2	Drug
thimerosal	NR4A2	Drug
calmidazolium	NR4A2	Drug
dinoprost	NR4A2	Drug
terfenadine	NR4A2	Drug
tonzonium bromide	NR4A2	Drug
PHOSPHINE	NR4A2	Drug
mefloquine	NR4A2	Drug
astemizole	IL6	Drug
suloctidil	IL6	Drug
Phorbol 12-myristate 13-acetate	IL6	Drug
thimerosal	IL6	Drug
dinoprost	IL6	Drug
terfenadine	IL6	Drug
Fulvestrant	IL6	Drug
tonzonium bromide	IL6	Drug
PHOSPHINE	IL6	Drug
mefloquine	IL6	Drug
astemizole	IER3	Drug
suloctidil	IER3	Drug
calmidazolium	IER3	Drug
terfenadine	IER3	Drug
Fulvestrant	IER3	Drug
tonzonium bromide	IER3	Drug
thioridazine	IER3	Drug
cycloheximide	IER3	Drug
PHENCYCLIDINE	IER3	Drug
pyrvinium	IER3	Drug
astemizole	NR4A1	Drug
suloctidil	NR4A1	Drug
Phorbol 12-myristate 13-acetate	NR4A1	Drug
thimerosal	NR4A1	Drug
calmidazolium	NR4A1	Drug
dinoprost	NR4A1	Drug
terfenadine	NR4A1	Drug
Fulvestrant	NR4A1	Drug
PHOSPHINE	NR4A1	Drug
mefloquine	NR4A1	Drug
astemizole	CCL5	Drug
Phorbol 12-myristate 13-acetate	CCL5	Drug
Fulvestrant	CCL5	Drug
PD 98059	CCL5	Drug
Dinoprostone	CCL5	Drug
liothyronine	CCL5	Drug
cycloheximide	CCL5	Drug
NICKEL CHLORIDE	CCL5	Drug
Vitamin D3	CCL5	Drug
N-Acetyl-L-cysteine	CCL5	Drug
astemizole	FOS	Drug
suloctidil	FOS	Drug
Phorbol 12-myristate 13-acetate	FOS	Drug
thimerosal	FOS	Drug
calmidazolium	FOS	Drug
dinoprost	FOS	Drug
terfenadine	FOS	Drug
Fulvestrant	FOS	Drug
tonzonium bromide	FOS	Drug
mefloquine	FOS	Drug
astemizole	JUNB	Drug
Phorbol 12-myristate 13-acetate	JUNB	Drug
calmidazolium	JUNB	Drug
terfenadine	JUNB	Drug
tonzonium bromide	JUNB	Drug
mefloquine	JUNB	Drug
prenylamine	JUNB	Drug
thioridazine	JUNB	Drug
PD 98059	JUNB	Drug
pimozide	JUNB	Drug
suloctidil	RTP4	Drug
Phorbol 12-myristate 13-acetate	SOCS2	Drug
calmidazolium	SOCS2	Drug
Zinc sulfate	SOCS2	Drug
celastrol	SOCS2	Drug
O-Phospho-L-tyrosine	SOCS2	Drug
hydrocortisone	SOCS2	Drug
(17S)-17-hydroxy-13,17-dimethyl-1,2,6,7,8,14,15,16-octahydrocyclopenta[a]phenanthren-3-one	SOCS2	Drug
disulfiram	SOCS2	Drug
0297417-0002B	SOCS2	Drug
homochlorcyclizine	SOCS2	Drug
thimerosal	GADD45G	Drug
CHROMIUM	GADD45G	Drug
N-Acetyl-L-cysteine	GADD45G	Drug
CUPRIC OXIDE	GADD45G	Drug
Gefitinib	GADD45G	Drug
10'(Z),13'(E),15'(E)-Heptadecatrienylhydroquinone	GADD45G	Drug
dinoprost	IGFBP1	Drug
Fulvestrant	IGFBP1	Drug
PHOSPHINE	IGFBP1	Drug
dopamine	IGFBP1	Drug
Dinoprostone	IGFBP1	Drug
LITHIUM	IGFBP1	Drug
liothyronine	IGFBP1	Drug
Adehl	IGFBP1	Drug
cycloheximide	IGFBP1	Drug
NICKEL CHLORIDE	IGFBP1	Drug
PHOSPHINE	MCAM	Drug
docetaxel	MCAM	Drug
spiperone	MCAM	Drug
NICKEL CHLORIDE	PPP1R3C	Drug
valsartan	PPP1R3C	Drug
Zinc sulfate	PPP1R3C	Drug
GLYCOGEN	PPP1R3C	Drug
COBALT	PPP1R3C	Drug
8-HYDROXYQUINOLINE	PPP1R3C	Drug
FENRETINIDE	PPP1R3C	Drug
CHROMIUM	CRYAA	Drug
TETRACHLOROETHYLENE	CRYAA	Drug
sertraline	CRYAA	Drug
1-NITROPYRENE	RAB26	Drug
daidzein	ENO3	Drug
